# Supplementary material for: Substrate Interactions and Free-Swimming Dynamics in the Crayfish Escape Response
Source: Integr Org Biol. 2024 Jul 12;6(1):obae027. doi: 10.1093/iob/obae027 (PMC11288282; doi:10.1093/iob/obae027)
Supplement: obae027_Supplemental_Files [file obae027_supplemental_files.zip]

Archive with 11 entries (11 files):
- Force data - de Pablo et al. IOB.xlsx
- R code - de Pablo et al. IOB/crayfish_stats.R
- R code - de Pablo et al. IOB/trajectories.R
- Supplementary Figures.pdf
- Supplementary Videos/S1A.mp4
- Supplementary Videos/S1B.mp4
- Supplementary Videos/S1C.mp4
- Supplementary Videos/S2.mp4
- Supplementary Videos/S3.mp4
- Supplementary Videos/S4.mp4
- Trajectory data - de Pablo et al. IOB.xlsx
