# Supplementary material for: Substrate Interactions and Free-Swimming Dynamics in the Crayfish Escape Response
Source: Integr Org Biol. 2024 Jul 12;6(1):obae027. doi: 10.1093/iob/obae027 (PMC11288282; doi:10.1093/iob/obae027)
Supplement: obae027_Supplemental_Files [file obae027_supplemental_files.zip › Force data - de Pablo et al. IOB.xlsx]

## Sheet: 7 cm from substrate
Type	Crayfish	Force (N)	Angle (deg)		Variables
Double	43	0.390478	132.168		Type indicates whether the crayfish tailflip was a single event (Single), a double tailflip (Double), or a series of repeated tailflips (Series)
Double	47	0.680074	114.393		Crayfish is a unique identifier assigned to each crayfish
Double	56	0.915712	113.562		Force is the peak (maximum) force generated (in Newtons) during the tailflip(s)
Double	56	0.896154	197.779		Angle is the angle (in degrees) of the force vector at the moment peak force was achieved
Double	68	0.290584	221.618
Double	F5	0.730617	147.095
Double	F5	0.534683	156.188
Double	F5	0.756988	137.185
Double	F5	0.682256	165.033
Series	43	0.331926	141.687
Series	49	0.347266	202.435
Series	49	0.329491	187.21
Series	F2	1.29193	150.337
Series	F2	1.29846	121.011
Series	F2	0.847751	143.051
Series	F4	0.634302	196.067
Series	F4	0.607753	252.745
Single	13	1.15802	105.309
Single	13	1.13521	90.7105
Single	13	1.1105	109.28
Single	43	0.32876	94.4533
Single	47	0.698187	111.251
Single	47	0.38325	175.096
Single	49	0.501094	142.962
Single	49	0.350609	182.099
Single	56	0.900895	98.3769
Single	68	0.46738	130.837
Single	68	0.442204	130.023
Single	68	0.432642	130.704
Single	F1	0.729178	179.117
Single	F2	1.1605	110.785
Single	F3	0.665035	94.7303
Single	F3	0.495944	109.548
Single	F3	0.763141	105.683
Single	F4	0.681219	173.612
Single	F4	0.760051	281.425
Single	F4	0.757433	115.106
Single	F5	0.572366	165.757
Single	13	1.07343	102.536
Single	13	1.19312	108.473
Single	47	0.666316	105.875
Single	F3	0.749304	123.544
Single	F3	0.616702	122.563
Single	F4	0.726512	123.932
Single	13	1.18329	99.4808
Single	47	0.695938	106.369
Single	F4	0.6528	119.169
Single	F4	0.696691	120.18

## Sheet: 3.5 cm from substrate
Type	Crayfish	Force (N)	Angle (deg)		Variables
Double	43	0.413952	119.779		Type indicates whether the crayfish tailflip was a single event (Single), a double tailflip (Double), or a series of repeated tailflips (Series)
Double	68	0.489137	124.063		Crayfish is a unique identifier assigned to each crayfish
Double	F1	0.674415	106.991		Force is the peak (maximum) force generated (in Newtons) during the tailflip(s)
Double	F1	0.657438	109		Angle is the angle (in degrees) of the force vector at the moment peak force was achieved
Double	F1	0.690611	115.721
Double	F3	0.525762	212.369
Double	F1	0.701213	126.32
Series	43	0.322926	144.889
Series	47	0.596348	147.527
Series	49	0.342899	222.101
Series	49	0.310871	221.121
Series	49	0.297951	200.554
Series	F1	0.73496	104.581
Series	F2	1.16146	116.364
Series	F2	1.01936	130.864
Series	49	0.361958	240.271
Single	43	0.476473	119.722
Single	43	0.386732	107.027
Single	47	0.421851	97.0471
Single	49	0.287325	175.557
Single	56	0.992842	107.498
Single	56	0.80558	130
Single	68	0.437059	107.483
Single	68	0.492611	120.934
Single	68	0.455548	130.531
Single	F2	1.16161	117.897
Single	F2	1.24935	128.543
Single	F3	0.354422	89.4027
Single	F3	0.62051	89.7879
Single	68	0.475906	137.193
Single	F3	0.533103	100.512
Single	F3	0.642453	130.033
Single	68	0.514051	111.157
Single	F3	0.601925	124.994

## Sheet: 0 cm from substrate
Type	Crayfish	Force (N)	Angle (deg)		Variables
Double	43	0.454925	135.081		Type indicates whether the crayfish tailflip was a single event (Single), a double tailflip (Double), or a series of repeated tailflips (Series)
Double	56	0.954511	125.181		Crayfish is a unique identifier assigned to each crayfish
Double	F1	0.765589	106.918		Force is the peak (maximum) force generated (in Newtons) during the tailflip(s)
Double	F1	0.77829	122.984		Angle is the angle (in degrees) of the force vector at the moment peak force was achieved
Double	F1	0.582234	108.327
Double	F2	1.30644	112.456
Double	F2	0.844091	103.551
Series	43	0.386626	193.983
Series	43	0.404188	181.111
Series	49	0.356702	175.926
Series	49	0.42931	131.607
Series	56	0.928354	118.463
Series	56	1.06065	117.503
Series	56	0.954511	125.181
Series	F1	0.761234	107.269
Series	F2	1.1842	123.567
Series	F2	0.866958	151.026
Series	F3	0.868547	118.627
Single	43	0.389965	143.726
Single	43	0.477876	127.772
Single	47	0.6009	117.637
Single	47	0.698727	118.661
Single	47	0.715545	96.5095
Single	49	0.509552	142.735
Single	49	0.490908	120.732
Single	49	0.509115	121.882
Single	56	0.590612	79.0236
Single	68	0.43298	134.947
Single	68	0.338816	104.136
Single	68	0.391705	113.727
Single	F1	0.755485	113.237
Single	F2	1.15199	125.054
Single	F3	0.417904	193.631
Single	F3	0.650996	104.769
Single	F3	0.709098	106.609
Single	F4	0.421088	311.892
Single	F5	0.739241	137.733
Single	F5	0.524844	108.878
Single	43	0.460826	131.472
Single	68	0.426874	136.61
Single	F3	0.596119	100.579
Single	F3	0.982795	117.799
Single	F3	0.789203	122.712
Single	F3	0.763182	102.445
