# Supplementary material for: Substrate Interactions and Free-Swimming Dynamics in the Crayfish Escape Response
Source: Integr Org Biol. 2024 Jul 12;6(1):obae027. doi: 10.1093/iob/obae027 (PMC11288282; doi:10.1093/iob/obae027)
Supplement: obae027_Supplemental_Files [file obae027_supplemental_files.zip › R code - de Pablo et al. IOB/crayfish_stats.R]

# Author: Luis X. de Pablo
# E-mail: luis.depablo@colorado.edu
# Last updated: September 18, 2023

# import libraries
library(tidyverse)
library(lme4)
library(report)
library(kableExtra)
library(goeveg)

# set wd to active script location
setwd(dirname(rstudioapi::getActiveDocumentContext()$path))


##### wrangle data #####

# read in data
peak_forces_h <- read_csv("data/Annotated_Peak_Forces_H.csv")
peak_forces_m <- read_csv("data/Annotated_Peak_Forces_M.csv")
peak_forces_l <- read_csv("data/Annotated_Peak_Forces_L.csv")

# add height column
peak_forces_h$Treatment <- "H"
peak_forces_m$Treatment <- "M"
peak_forces_l$Treatment <- "L"

# merge into one dataframe for analysis
peak_forces <- rbind(peak_forces_h, peak_forces_m, peak_forces_l)

# get peak performance for each animal at each distance
# peak_forces_summary <- peak_forces %>%
#   group_by(Animal, Type, Treatment) %>%
#   summarize(Force = max(`Force (N)`)) %>%
#   ungroup() %>%
#   left_join(peak_forces, by = c("Animal", "Type", "Treatment", "Force" = "Force (N)")) %>%
#   rename("Angle" = "Angle (deg)") %>%
#   mutate(Force = as.numeric(Force), Angle = as.numeric(Angle))
# 
# peak_forces_single <- peak_forces_summary %>%
#   filter(Type == "Single")

peak_forces_single <- peak_forces %>%
  filter(Type == "Single") %>%
  rename("Force" = "Force (N)", "Angle" = "Angle (deg)") %>%
  mutate(Force = as.numeric(Force), Angle = as.numeric(Angle), Treatment = as.factor(Treatment)) %>%
  mutate(Treatment_scalar = case_when(
    Treatment == "H" ~ 7,
    Treatment == "M" ~ 3.5,
    Treatment == "L" ~ 0
  ))


##### do statistical analysis #####

# summarize data
summary(peak_forces_single)

# run shapiro test to see if data is normally distributed - if p > 0.05, data is normally distributed
shapiro.test(peak_forces_single$Force)
shapiro.test(peak_forces_single$Angle)

# plot histograms to see distribution of data
# look at all data together
peak_forces_single %>% ggplot(aes(x = Force)) +
  geom_histogram()

peak_forces_single %>% ggplot(aes(x = Angle)) +
  geom_histogram()

# compare distributions of each treatment
peak_forces_single %>% ggplot(aes(x = Force)) +
  geom_histogram() +
  facet_wrap(~Treatment)

peak_forces_single %>% ggplot(aes(x = Angle)) +
  geom_histogram() +
  facet_wrap(~Treatment)

# run bartlett test to see if groups have equal variances - if p > 0.05, variance is equal
bartlett.test(x = peak_forces_single$Force, g = peak_forces_single$Treatment)
bartlett.test(x = peak_forces_single$Angle, g = peak_forces_single$Treatment)

# fit linear model
lm_force <- lm(Force ~ Treatment, data = peak_forces_single)
summary(lm_force)

# fit a random effects model for forces and angle
random_model_force <- lmer(Force ~ Treatment + (1|Animal), data = peak_forces_single)
random_model_angle <- lmer(Angle ~ Treatment + (1|Animal), data = peak_forces_single)

# relevel and make another model with m as reference
peak_forces_releveled <- within(peak_forces_single, Treatment <- relevel(Treatment, ref = "M"))

random_model_force_rl <- lmer(Force ~ Treatment + (1|Animal), data = peak_forces_releveled)
random_model_angle_rl <- lmer(Angle ~ Treatment + (1|Animal), data = peak_forces_releveled)

# print results
summary(random_model_force)
summary(random_model_angle)

summary(random_model_force_rl)
summary(random_model_angle_rl)
# look at residuals, etc.
plot(random_model_force)

# compare models
AIC(logLik(lm_force))
AIC(logLik(random_model_force))

#anova(lm_force, random_model_force, test = "Chi")

#qqplot(random_model_force)

# report model results
report::report(random_model_force)
report::report(random_model_force_rl)

report::report(random_model_angle)
report::report(random_model_angle_rl)

# calculate individual variance
variance <- peak_forces_single %>%
  group_by(Treatment, Animal) %>%
  summarize(mean_force = mean(Force), mean_angle = mean(Angle)) %>%
  group_by(Treatment) %>%
  summarize(force_variance = var(mean_force), angle_variance = var(mean_angle),
            force_cv = cv(mean_force), angle_cv = cv(mean_angle),
            force_sd = sd(mean_force), force_mean = mean(mean_force), force_cv2 = force_sd/force_mean)


##### make figures #####

# plot force against angle
peak_forces_single %>% ggplot(aes(x = Force, y = Angle, col = Treatment)) +
  geom_point() +
  geom_smooth(method = "lm")

ggplot(data = peak_forces_single, aes(x = Treatment, y = Force)) +
  geom_point() +
  geom_boxplot()

# forces table
table_data <- peak_forces_single %>%
  select(c(Animal, Force, Angle, Treatment)) %>%
  rename("Force (N)" = "Force", "Angle (\u00B0)" = "Angle")
summary_data <- peak_forces_single %>%
  select(c(Animal, Force, Angle, Treatment))

table_h <- table_data %>%
  filter(Treatment == "H") %>%
  select(-Treatment) %>%
  kbl(caption = "7cm Data") %>%
  kable_classic()
h_stats <- summary_data %>%
  filter(Treatment == "H") %>%
  select(-Treatment) %>%
  summarize("Mean Force (N)" = mean(Force),
            "Median Force (N)" = median(Force),
            "Mean Angle (\u00B0)" = mean(Angle),
            "Median Angle (\u00B0)" = median(Angle)) %>%
  kbl(caption = "7cm Summary") %>%
  kable_classic()
table_m <- table_data %>%
  filter(Treatment == "M") %>%
  select(-Treatment) %>%
  kbl(caption = "3.5cm Data") %>%
  kable_classic()
m_stats <- summary_data %>%
  filter(Treatment == "M") %>%
  select(-Treatment) %>%
  summarize("Mean Force (N)" = mean(Force),
            "Median Force (N)" = median(Force),
            "Mean Angle (\u00B0)" = mean(Angle),
            "Median Angle (\u00B0)" = median(Angle)) %>%
  kbl(caption = "3.5cm Summary") %>%
  kable_classic()
table_l <- table_data %>%
  filter(Treatment == "L") %>%
  select(-Treatment) %>%
  kbl(caption = "0cm Data") %>%
  kable_classic()
l_stats <- summary_data %>%
  filter(Treatment == "L") %>%
  select(-Treatment) %>%
  summarize("Mean Force (N)" = mean(Force),
            "Median Force (N)" = median(Force),
            "Mean Angle (\u00B0)" = mean(Angle),
            "Median Angle (\u00B0)" = median(Angle)) %>%
  kbl(caption = "0cm Summary") %>%
  kable_classic()

# export tables
table_h
h_stats
table_m
m_stats
table_l
l_stats
