# Supplementary material for: Substrate Interactions and Free-Swimming Dynamics in the Crayfish Escape Response
Source: Integr Org Biol. 2024 Jul 12;6(1):obae027. doi: 10.1093/iob/obae027 (PMC11288282; doi:10.1093/iob/obae027)
Supplement: obae027_Supplemental_Files [file obae027_supplemental_files.zip › R code - de Pablo et al. IOB/trajectories.R]

library(tidyverse)
library(rcartocolor)

#tube data analysis
# set wd to active script location
setwd(dirname(rstudioapi::getActiveDocumentContext()$path))
#read in tracker data
platform1 <- read_csv("data/Platform1.csv")
platform2 <- read_csv("data/Platform2.csv")
platform3 <- read_csv("data/Platform3.csv")
platform4 <- read_csv("data/Platform4.csv")
platform5 <- read_csv("data/Platform5.csv")
platform6 <- read_csv("data/Platform6.csv")
platform7 <- read_csv("data/Platform7.csv")
platform8 <- NULL
platform9 <- read_csv("data/Platform9.csv")
platform10 <- read_csv("data/Platform10.csv")

# # get top of dataframe and make into x,y coord data
# platform1_nameless <- platform1
# names(platform1_nameless) <- NULL
# 
# platform1_top <- data.frame(x = as.numeric(colnames(platform1)), y = as.numeric(unlist(platform1_nameless[1,])))
# 
# # get middle section of coord data
# platform1_mid <- data.frame(x = as.numeric(unlist(platform1_nameless[2,])), y = as.numeric(unlist(platform1_nameless[3,])))
# # get end section of coord data
# platform1_end <- data.frame(x = as.numeric(unlist(platform1_nameless[4,])), y = as.numeric(unlist(platform1_nameless[5,])))
# 
# # bind all coord data together
# platform1_clean <- bind_rows(platform1_top, platform1_mid, platform1_end)
# 
# # Create a list to store the cleaned data for each platform
# cleaned_platforms <- list()
# 
# # Loop through each platform
# for (i in 1:10) {
#   # Get the current platform dataframe
#   platform_name <- paste0("platform", i)
#   platform_nameless <- get(platform_name)
#   names(platform_nameless) <- NULL
#   
#   # Get the top section of coord data
#   platform_top <- data.frame(
#     x = as.numeric(colnames(get(platform_name))),
#     y = as.numeric(unlist(platform_nameless[1, ]))
#   )
#   
#   # Get the middle section of coord data
#   platform_mid <- data.frame(
#     x = as.numeric(unlist(platform_nameless[2, ])),
#     y = as.numeric(unlist(platform_nameless[3, ]))
#   )
#   
#   # Get the end section of coord data
#   platform_end <- data.frame(
#     x = as.numeric(unlist(platform_nameless[4, ])),
#     y = as.numeric(unlist(platform_nameless[5, ]))
#   )
#   
#   # Bind all coord data together for the current platform
#   platform_clean <- bind_rows(platform_top, platform_mid, platform_end)
#   
#   # Store the cleaned data in the list
#   cleaned_platforms[[i]] <- platform_clean
# }


cleanTubeData <- function(w, trialNum){
  colnames(w) <- w[1,]
  w <- w[2:nrow(w),]
  w %>%
    select(c(t, x, y)) %>%
    mutate(x = as.numeric(x), y = as.numeric(y), Trial = trialNum, x = x-x[1], y = y-y[1]) %>%
    mutate(x = x*2.54, y = y*2.54)
}

platform1_clean <- cleanTubeData(platform1, "1")
platform2_clean <- cleanTubeData(platform2, "2")
platform3_clean <- cleanTubeData(platform3, "3")
platform4_clean <- cleanTubeData(platform4, "4")
platform5_clean <- cleanTubeData(platform5, "5")
platform6_clean <- cleanTubeData(platform6, "6")
platform7_clean <- cleanTubeData(platform7, "7")
platform9_clean <- cleanTubeData(platform9, "9")
platform10_clean <- cleanTubeData(platform10, "10") %>%
  mutate(Trial = "8")


#combine into one dataframe
trajectories <- rbind(platform1_clean, platform2_clean, platform3_clean, platform4_clean, platform5_clean, platform6_clean, platform7_clean, platform9_clean, platform10_clean) %>%
  mutate(Animal = case_when(
    Trial %in% c(3, 4, 5) ~ 1,
    Trial %in% c(1) ~ 2,
    Trial %in% c(7, 8) ~ 3,
    Trial %in% c(2, 6) ~ 4,
    Trial %in% c(9, 10) ~ 5
  ), Animal = as.character(Animal))

#plot trajectories
trajectoriesPlot <- ggplot(data = trajectories, aes(x, y)) +
  scale_color_carto_d(type = "qualitative", palette = "Safe", limits = c('1','2','3','4','5')) +
  geom_path(aes(color = Animal), size = 1) +
  stat_smooth(aes(color = Animal), se = FALSE) +
  scale_x_reverse() +
  xlim(10, -0.25) +
  ylim(-0.25, 10) +
  theme_bw() +
  theme(aspect.ratio = 1,
        axis.text = element_text(size = 20),
        axis.title = element_text(size = 20),
        legend.text = element_text(size = 20),
        legend.title = element_text(size = 20),
        legend.position = c(0.85, 0.85),
        plot.title = element_text(size = 20),
        panel.grid.minor = element_blank(),
        panel.grid.major = element_blank()) +
  labs(x = "X (cm)", y = "Y (cm)")

trajectoriesPlot

trajectoriesPlot_2 <- ggplot() +
  scale_color_carto_d(type = "qualitative", palette = "Safe", limits = c('1','2','3','4','5')) +
  #geom_path(data = filter(trajectories, Trial == 1), aes(x, y, color = Animal), size = 1) +
  stat_smooth(data = filter(trajectories, Trial == 1), aes(x, y, color = Animal), se = FALSE, span = 0.3) +
  #geom_path(data = filter(trajectories, Trial == 2), aes(x, y, color = Animal), size = 1) +
  stat_smooth(data = filter(trajectories, Trial == 2), aes(x, y, color = Animal), se = FALSE, span = 0.3) +
  #geom_path(data = filter(trajectories, Trial == 3), aes(x, y, color = Animal), size = 1) +
  stat_smooth(data = filter(trajectories, Trial == 3), aes(x, y, color = Animal), se = FALSE, span = 0.3) +
  #geom_path(data = filter(trajectories, Trial == 4), aes(x, y, color = Animal), size = 1) +
  stat_smooth(data = filter(trajectories, Trial == 4), aes(x, y, color = Animal), se = FALSE, span = 0.3) +
  #geom_path(data = filter(trajectories, Trial == 5), aes(x, y, color = Animal), size = 1) +
  stat_smooth(data = filter(trajectories, Trial == 5), aes(x, y, color = Animal), se = FALSE, span = 0.3) +
  #geom_path(data = filter(trajectories, Trial == 6), aes(x, y, color = Animal), size = 1) +
  stat_smooth(data = filter(trajectories, Trial == 6), aes(x, y, color = Animal), se = FALSE, span = 0.3) +
  #geom_path(data = filter(trajectories, Trial == 7), aes(x, y, color = Animal), size = 1) +
  stat_smooth(data = filter(trajectories, Trial == 7), aes(x, y, color = Animal), se = FALSE, span = 0.3) +
  #geom_path(data = filter(trajectories, Trial == 8), aes(x, y, color = Animal), size = 1) +
  stat_smooth(data = filter(trajectories, Trial == 8), aes(x, y, color = Animal), se = FALSE, span = 0.3) +
  #geom_path(data = filter(trajectories, Trial == 9), aes(x, y, color = Animal), size = 1) +
  stat_smooth(data = filter(trajectories, Trial == 9), aes(x, y, color = Animal), se = FALSE, span = 0.3) +
  scale_x_reverse() +
  xlim(10, -0.25) +
  ylim(-0.25, 10) +
  theme_bw() +
  theme(aspect.ratio = 1,
        axis.text = element_text(size = 20),
        axis.title = element_text(size = 20),
        legend.text = element_text(size = 20),
        legend.title = element_text(size = 20),
        legend.position = c(0.85, 0.85),
        plot.title = element_text(size = 20),
        panel.grid.minor = element_blank(),
        panel.grid.major = element_blank()) +
  labs(x = "X (cm)", y = "Y (cm)")

trajectoriesPlot_2

# calculate displacements and velocities
calc_dist <- function(pos_1, pos_2){
  positions <- rbind(pos_1, pos_2)
  dist(positions, method = "euclidean")
}

displacements <- do.call(rbind, lapply(1:length(unique(trajectories$Trial)), function(i){
  curr_trial <- trajectories %>% 
    filter(Trial == i)
  do.call(rbind, lapply(1:nrow(curr_trial), function(j){
    curr_row <- curr_trial[j, ]
    curr_row$displacement <- calc_dist(c(0, 0), c(curr_row[1, 2], curr_row[1, 3]))
    curr_row
  }))
}))

calc_velocity <- function(d, t, window_size){
  do.call(rbind, lapply(1:length(d), function(i){
    curr_window <- as.numeric(d[i:(i+window_size)])
    curr_times <- as.numeric(t[i:(i+window_size)])
    delta_t <- curr_times[length(curr_times)] - curr_times[1]
    delta_d <- curr_window[length(curr_window)] - curr_window[1]
    curr_velocity <- delta_d / delta_t
    #curr_velocity <- ifelse(is.na(curr_velocity), 0, curr_velocity)
  }))
}

displacement_velocity <- do.call(rbind, lapply(1:length(unique(displacements$Trial)), function(i){
  curr_trial <- displacements %>% 
    filter(Trial == i)
  curr_velocity <- calc_velocity(curr_trial$displacement, curr_trial$t, 20)
  curr_trial$velocity <- curr_velocity[,1]
  curr_trial
})) %>% mutate(displacement = as.numeric(displacement),
               t = as.numeric(t))

# Define a function to calculate t_aligned within each Trial group
calculate_t_aligned <- function(data) {
  offset_index <- ifelse(data$Trial[1] == 5, which(data$velocity == 8.00917979), which.max(data$velocity))
  data <- data %>%
    #mutate(t_aligned = ifelse(velocity == max_v, 0, (0.033 * (t - which.max(velocity)))))
    mutate(t_aligned = as.numeric(t) - (0.033 * offset_index))
  return(data)
}

calculate_t_aligned(filter(displacement_velocity, Trial == 1))

# Apply the function within each group defined by 'Trial'
velocity_aligned <- do.call(rbind, lapply(unique(displacement_velocity$Trial), function(i){
  calculate_t_aligned(filter(displacement_velocity, Trial == i))
}))

# get summary stats for velocities
velocity_stats <- velocity_aligned %>%
  group_by(Animal, Trial) %>%
  summarize(peak_velocity = max(velocity, na.rm=T)) %>%
  group_by(Animal) %>%
  summarize(peak_velocity = max(peak_velocity))

plotrix::std.error(velocity_stats$peak_velocity)


ggplot() +
  #geom_line() +
  geom_smooth(data = filter(velocity_aligned, Trial == 1), aes(x = t_aligned, y = velocity, col = Animal), se = FALSE, span = 0.1) +
  geom_smooth(data = filter(velocity_aligned, Trial == 2), aes(x = t_aligned, y = velocity, col = Animal), se = FALSE, span = 0.1) +
  geom_smooth(data = filter(velocity_aligned, Trial == 3), aes(x = t_aligned, y = velocity, col = Animal), se = FALSE, span = 0.1) +
  geom_smooth(data = filter(velocity_aligned, Trial == 4), aes(x = t_aligned, y = velocity, col = Animal), se = FALSE, span = 0.1) +
  geom_smooth(data = filter(velocity_aligned, Trial == 5), aes(x = t_aligned, y = velocity, col = Animal), se = FALSE, span = 0.1) +
  geom_smooth(data = filter(velocity_aligned, Trial == 6), aes(x = t_aligned, y = velocity, col = Animal), se = FALSE, span = 0.1) +
  geom_smooth(data = filter(velocity_aligned, Trial == 7), aes(x = t_aligned, y = velocity, col = Animal), se = FALSE, span = 0.1) +
  geom_smooth(data = filter(velocity_aligned, Trial == 8), aes(x = t_aligned, y = velocity, col = Animal), se = FALSE, span = 0.1) +
  geom_smooth(data = filter(velocity_aligned, Trial == 9), aes(x = t_aligned, y = velocity, col = Animal), se = FALSE, span = 0.1) +
  scale_color_carto_d(type = "qualitative", palette = "Safe", limits = c('1','2','3','4','5')) +
  labs(x = "Time From Peak Velocity (s)", y = "Velocity (cm/s)") +
  theme_bw() +
  theme(
    aspect.ratio = 1,
    panel.grid = element_blank(),
    axis.text = element_text(size = 20),
    axis.title = element_text(size = 20),
    legend.text = element_text(size = 20),
    legend.title = element_text(size = 20),
    legend.position = c(0.85, 0.85),
  )

ggplot() +
  #geom_line() +
  geom_smooth(data = filter(displacement_velocity, Trial == 1), aes(x = t, y = displacement, col = Animal), se = FALSE, span = 0.1) +
  geom_smooth(data = filter(displacement_velocity, Trial == 2), aes(x = t, y = displacement, col = Animal), se = FALSE, span = 0.1) +
  geom_smooth(data = filter(displacement_velocity, Trial == 3), aes(x = t, y = displacement, col = Animal), se = FALSE, span = 0.1) +
  geom_smooth(data = filter(displacement_velocity, Trial == 4), aes(x = t, y = displacement, col = Animal), se = FALSE, span = 0.1) +
  geom_smooth(data = filter(displacement_velocity, Trial == 5), aes(x = t, y = displacement, col = Animal), se = FALSE, span = 0.1) +
  geom_smooth(data = filter(displacement_velocity, Trial == 6), aes(x = t, y = displacement, col = Animal), se = FALSE, span = 0.1) +
  geom_smooth(data = filter(displacement_velocity, Trial == 7), aes(x = t, y = displacement, col = Animal), se = FALSE, span = 0.1) +
  geom_smooth(data = filter(displacement_velocity, Trial == 8), aes(x = t, y = displacement, col = Animal), se = FALSE, span = 0.1) +
  geom_smooth(data = filter(displacement_velocity, Trial == 9), aes(x = t, y = displacement, col = Animal), se = FALSE, span = 0.1) +
  scale_color_carto_d(type = "qualitative", palette = "Safe", limits = c('1','2','3','4','5')) +
  labs(x = "Time (s)", y = "Displacement (cm)") +
  theme_bw() +
  theme(
    aspect.ratio = 1,
    panel.grid = element_blank(),
    axis.text = element_text(size = 20),
    axis.title = element_text(size = 20),
    legend.text = element_text(size = 20),
    legend.title = element_text(size = 20),
    legend.position = c(0.85, 0.85),
  )
