# Supplementary material for: Substrate Interactions and Free-Swimming Dynamics in the Crayfish Escape Response
Source: Integr Org Biol. 2024 Jul 12;6(1):obae027. doi: 10.1093/iob/obae027 (PMC11288282; doi:10.1093/iob/obae027)
Supplement: obae027_Supplemental_Files [file obae027_supplemental_files.zip › Trajectory data - de Pablo et al. IOB.xlsx]

## Sheet: Trial 1 - Crayfish 2
t (sec)	x (inches)	y (inches)		Variables
0.066	-5.13	-0.01733		t = time (in seconds) since initiation of tailflip
0.099	-5.142	-0.02889		x = x position of crayfish center of mass; position recorded in inches, converted to cm prior to analysis
0.132	-5.188	-0.02889		y = y position of crayfish center of mass; position recorded in inches, converted to cm prior to analysis
0.165	-5.188	-0.01733
0.198	-5.188	-0.01733
0.231	-5.188	-0.01733
0.264	-5.188	-0.01733
0.297	-5.188	-0.01733
0.33	-5.188	-0.01733
0.363	-5.188	-0.01733
0.396	-5.188	-0.01733
0.429	-5.188	-0.01733
0.462	-5.188	-0.01733
0.495	-5.188	-0.01733
0.528	-5.188	-0.01733
0.561	-5.153	-0.01733
0.594	-5.084	-0.01733
0.627	-5.003	0.01733
0.66	-4.968	0.04044
0.693	-4.887	0.08666
0.726	-4.783	0.156
0.759	-4.783	0.248
0.792	-4.679	0.352
0.825	-4.564	0.433
0.858	-4.402	0.514
0.891	-4.287	0.641
0.924	-4.159	0.711
0.957	-4.021	0.803
0.99	-3.905	0.884
1.023	-3.744	0.953
1.056	-3.663	0.988
1.089	-3.547	1.08
1.122	-3.432	1.127
1.155	-3.281	1.173
1.188	-3.212	1.207
1.221	-3.189	1.231
1.254	-3.085	1.288
1.287	-2.969	1.288
1.32	-2.831	1.311
1.353	-2.785	1.358
1.386	-2.704	1.358
1.419	-2.611	1.358
1.452	-2.542	1.358
1.485	-2.484	1.358
1.518	-2.415	1.381
1.551	-2.38	1.381
1.584	-2.299	1.404
1.617	-2.218	1.369
1.65	-2.091	1.369
1.683	-1.93	1.358
1.716	-1.872	1.381
1.749	-1.745	1.369
1.782	-1.548	1.404
1.815	-1.444	1.438
1.848	-1.34	1.496
1.881	-1.213	1.496
1.914	-1.005	1.508
1.947	-0.924	1.462
1.98	-0.624	1.427
2.013	-0.52	1.404
2.046	-0.37	1.323
2.079	-0.243	1.288
2.112	-0.139	1.288
2.145	-0.03466	1.219
2.178	0.02311	1.231
2.211	0.139	1.138
2.244	0.15	1.15
2.277	0.312	1.103
2.31	0.335	1.138
2.343	0.381	1.057
2.376	0.404	1.057
2.409	0.474	0.999
2.442	0.508	0.988
2.475	0.578	0.965
2.508	0.67	0.907
2.541	0.82	0.919
2.574	0.994	0.849
2.607	1.098	0.803
2.64	1.213	0.803
2.673	1.329	0.734
2.706	1.467	0.664
2.739	1.594	0.63
2.772	1.652	0.537
2.805	1.837	0.468
2.838	1.964	0.399
2.871	2.057	0.318
2.904	2.161	0.225
2.937	2.276	0.168
2.97	2.392	0.0751
3.003	2.496	0.02889
3.036	2.553	-0.06355
3.069	2.681	-0.09821
3.102	2.727	-0.144
3.135	2.831	-0.26
3.168	2.946	-0.295
3.201	3.016	-0.306
3.234	3.108	-0.376
3.267	3.096	-0.445
3.3	3.177	-0.433
3.333	3.235	-0.468
3.366	3.258	-0.537
3.399	3.304	-0.572
3.432	3.362	-0.583
3.465	3.455	-0.711
3.498	3.501	-0.711
3.531	3.501	-0.699
3.564	3.616	-0.78
3.597	3.697	-0.826
3.63	3.824	-0.884
3.663	3.986	-0.953
3.696	3.975	-1.046
3.729	4.079	-1.023
3.762	4.194	-1.069
3.795	4.31	-1.138
3.828	4.402	-1.184
3.861	4.495	-1.219
3.894	4.402	-1.265
3.927	4.437	-1.311
3.96	4.552	-1.346
3.993	4.471	-1.392
4.026	4.564	-1.427
4.059	4.633	-1.485
4.092	4.645	-1.519
4.125	4.691	-1.542
4.158	4.714	-1.577
4.191	4.795	-1.623
4.224	4.876	-1.693
4.257	4.968	-1.716
4.29	5.072	-1.831
4.323	5.003	-1.785
4.356	5.014	-1.762
4.389	5.072	-1.797
4.422	5.188	-1.889
4.455	5.211	-1.878
4.488	5.246	-1.912
4.521	5.326	-1.935
4.554	5.338	-1.947
4.587	5.292	-1.947
4.62	5.28	-1.97
4.653	5.326	-2.016
4.686	5.442	-2.062
4.719	5.442	-2.062
4.752	5.43	-2.109
4.785	5.465	-2.109
4.818	5.523	-2.132
4.851	5.546	-2.155
4.884	5.581	-2.178
4.917	5.65	-2.201
4.95	5.731	-2.224
4.983	5.742	-2.224
5.016	5.719	-2.247
5.049	5.789	-2.282
5.082	5.789	-2.317
5.115	5.8	-2.34
5.148	5.835	-2.363
5.181	5.904	-2.374
5.214	5.973	-2.397
5.247	5.939	-2.409
5.28	5.997	-2.421

## Sheet: Trial 2 - Crayfish 4
t (sec)	x (inches)	y (inches)		Variables
0.033	-4.079	0.06391		t = time (in seconds) since initiation of tailflip
0.066	-4.16	0.09877		x = x position of crayfish center of mass; position recorded in inches, converted to cm prior to analysis
0.099	-4.148	0.09877		y = y position of crayfish center of mass; position recorded in inches, converted to cm prior to analysis
0.132	-4.148	0.09877
0.165	-4.183	0.09877
0.198	-4.171	0.09877
0.231	-4.171	0.09877
0.264	-4.171	0.09877
0.297	-4.171	0.09877
0.33	-4.171	0.09877
0.363	-4.171	0.09877
0.396	-4.171	0.09877
0.429	-4.171	0.09877
0.462	-4.171	0.09877
0.495	-4.171	0.09877
0.528	-4.218	0.09877
0.561	-4.218	0.09877
0.594	-4.218	0.09877
0.627	-4.183	0.09877
0.66	-4.183	0.09877
0.693	-4.183	0.09877
0.726	-4.171	0.11
0.759	-4.148	0.122
0.792	-4.113	0.157
0.825	-4.079	0.203
0.858	-4.079	0.25
0.891	-4.113	0.354
0.924	-4.09	0.412
0.957	-4.009	0.482
0.99	-3.939	0.529
1.023	-3.893	0.575
1.056	-3.823	0.645
1.089	-3.753	0.645
1.122	-3.649	0.703
1.155	-3.59	0.726
1.188	-3.463	0.738
1.221	-3.358	0.749
1.254	-3.242	0.796
1.287	-3.126	0.831
1.32	-3.033	0.831
1.353	-2.917	0.808
1.386	-2.847	0.784
1.419	-2.777	0.738
1.452	-2.707	0.691
1.485	-2.614	0.691
1.518	-2.533	0.691
1.551	-2.429	0.691
1.584	-2.359	0.668
1.617	-2.266	0.668
1.65	-2.196	0.668
1.683	-2.138	0.657
1.716	-1.987	0.598
1.749	-1.801	0.494
1.782	-1.708	0.378
1.815	-1.58	0.32
1.848	-1.476	0.227
1.881	-1.383	0.203
1.914	-1.429	0.134
1.947	-1.336	0.157
1.98	-1.278	0.157
2.013	-1.22	0.157
2.046	-1.267	0.157
2.079	-1.185	0.145
2.112	-1.185	0.145
2.145	-1.185	0.145
2.178	-1.185	0.145
2.211	-1.174	0.134
2.244	-1.104	0.134
2.277	-1.034	0.134
2.31	-0.964	0.134
2.343	-0.953	0.134
2.376	-0.871	0.157
2.409	-0.755	0.192
2.442	-0.662	0.192
2.475	-0.546	0.18
2.508	-0.43	0.157
2.541	-0.337	0.11
2.574	-0.337	0.09877
2.607	-0.244	0.09877
2.64	-0.139	0.08715
2.673	-0.198	0.02905
2.706	-0.128	0.01743
2.739	-0.09296	-0.00581
2.772	-0.08134	-0.00581
2.805	-0.06972	-0.05229
2.838	-0.02324	-0.09877
2.871	-0.08134	-0.11
2.904	-0.09296	-0.145
2.937	-0.01162	-0.18
2.97	0.02324	-0.145
3.003	0.02324	-0.122
3.036	-0.01162	-0.122
3.069	0.01162	-0.09877
3.102	0.02324	-0.09877
3.135	0.03486	-0.11
3.168	0.03486	-0.04067
3.201	0.0581	-0.05229
3.234	0.09296	-0.07553
3.267	0.116	-0.02905
3.3	0.116	-0.01743
3.333	0.151	0.01743
3.366	0.163	0.01743
3.399	0.221	0.01743
3.432	0.29	0.02905
3.465	0.314	0.02905
3.498	0.383	0.01743
3.531	0.442	0.01743
3.564	0.511	-0.00581
3.597	0.546	-0.00581
3.63	0.569	-0.00581
3.663	0.662	-0.02905
3.696	0.709	-0.02905
3.729	0.779	-0.06391
3.762	0.86	-0.09877
3.795	0.906	-0.09877
3.828	0.988	-0.11
3.861	1.057	-0.11
3.894	1.092	-0.09877
3.927	1.22	-0.11
3.96	1.301	-0.122
3.993	1.348	-0.145
4.026	1.383	-0.157
4.059	1.441	-0.168
4.092	1.522	-0.18
4.125	1.557	-0.18
4.158	1.604	-0.145
4.191	1.673	-0.122
4.224	1.755	-0.122
4.257	1.824	-0.122
4.29	1.906	-0.122
4.323	2.022	-0.122
4.356	2.022	-0.122
4.389	2.126	-0.145
4.422	2.254	-0.18
4.455	2.347	-0.192
4.488	2.44	-0.203
4.521	2.521	-0.215
4.554	2.603	-0.238
4.587	2.684	-0.261

## Sheet: Trial 3 - Crayfish 1
t (sec)	x (inches)	y (inches)		Variables
0.033	-4.09	0.121		t = time (in seconds) since initiation of tailflip
0.066	-4.067	0.09794		x = x position of crayfish center of mass; position recorded in inches, converted to cm prior to analysis
0.099	-4.067	0.09794		y = y position of crayfish center of mass; position recorded in inches, converted to cm prior to analysis
0.132	-4.067	0.09794
0.165	-4.033	0.109
0.198	-4.01	0.109
0.231	-4.01	0.109
0.264	-4.01	0.109
0.297	-4.01	0.109
0.33	-3.998	0.09794
0.363	-3.998	0.09794
0.396	-3.998	0.09794
0.429	-3.998	0.09794
0.462	-3.998	0.09794
0.495	-3.987	0.09794
0.528	-3.987	0.08642
0.561	-3.975	0.08642
0.594	-3.975	0.08642
0.627	-3.952	0.08642
0.66	-3.952	0.08642
0.693	-3.929	0.08642
0.726	-3.929	0.08642
0.759	-3.929	0.08642
0.792	-3.929	0.08642
0.825	-3.918	0.08642
0.858	-3.906	0.08642
0.891	-3.906	0.08642
0.924	-3.883	0.109
0.957	-3.883	0.109
0.99	-3.883	0.109
1.023	-3.86	0.109
1.056	-3.86	0.109
1.089	-3.848	0.109
1.122	-3.848	0.109
1.155	-3.837	0.109
1.188	-3.825	0.121
1.221	-3.814	0.121
1.254	-3.802	0.133
1.287	-3.791	0.133
1.32	-3.791	0.133
1.353	-3.791	0.133
1.386	-3.791	0.133
1.419	-3.791	0.144
1.452	-3.779	0.156
1.485	-3.768	0.156
1.518	-3.768	0.179
1.551	-3.745	0.179
1.584	-3.745	0.179
1.617	-3.745	0.179
1.65	-3.745	0.202
1.683	-3.745	0.202
1.716	-3.745	0.202
1.749	-3.733	0.213
1.782	-3.733	0.213
1.815	-3.722	0.248
1.848	-3.722	0.248
1.881	-3.722	0.248
1.914	-3.722	0.259
1.947	-3.722	0.259
1.98	-3.722	0.271
2.013	-3.699	0.294
2.046	-3.699	0.294
2.079	-3.687	0.294
2.112	-3.676	0.294
2.145	-3.676	0.294
2.178	-3.676	0.317
2.211	-3.653	0.317
2.244	-3.606	0.34
2.277	-3.583	0.34
2.31	-3.503	0.351
2.343	-3.503	0.351
2.376	-3.491	0.351
2.409	-3.468	0.351
2.442	-3.411	0.363
2.475	-3.376	0.386
2.508	-3.284	0.409
2.541	-3.169	0.409
2.574	-3.053	0.421
2.607	-3.007	0.421
2.64	-2.961	0.432
2.673	-2.869	0.432
2.706	-2.846	0.432
2.739	-2.777	0.432
2.772	-2.777	0.432
2.805	-2.65	0.432
2.838	-2.616	0.432
2.871	-2.546	0.455
2.904	-2.454	0.455
2.937	-2.443	0.455
2.97	-2.397	0.455
3.003	-2.316	0.455
3.036	-2.304	0.455
3.069	-2.235	0.455
3.102	-2.12	0.444
3.135	-2.062	0.444
3.168	-2.016	0.432
3.201	-1.947	0.409
3.234	-1.878	0.386
3.267	-1.74	0.351
3.3	-1.786	0.351
3.333	-1.763	0.34
3.366	-1.717	0.34
3.399	-1.671	0.34
3.432	-1.648	0.34
3.465	-1.602	0.317
3.498	-1.579	0.305
3.531	-1.509	0.294
3.564	-1.44	0.271
3.597	-1.394	0.259
3.63	-1.371	0.248
3.663	-1.314	0.225
3.696	-1.279	0.225
3.729	-1.267	0.225
3.762	-1.21	0.225
3.795	-1.152	0.225
3.828	-1.141	0.225
3.861	-1.095	0.213
3.894	-1.06	0.202
3.927	-1.037	0.202
3.96	-1.014	0.19
3.993	-0.968	0.179
4.026	-0.968	0.179
4.059	-0.933	0.179
4.092	-0.91	0.167
4.125	-0.899	0.167
4.158	-0.864	0.167
4.191	-0.841	0.167
4.224	-0.83	0.167
4.257	-0.807	0.167
4.29	-0.795	0.167
4.323	-0.795	0.167
4.356	-0.772	0.167
4.389	-0.726	0.156
4.422	-0.703	0.144
4.455	-0.68	0.144
4.488	-0.645	0.121
4.521	-0.634	0.121
4.554	-0.588	0.09794
4.587	-0.565	0.08642
4.62	-0.542	0.08642
4.653	-0.495	0.07489
4.686	-0.449	0.06337
4.719	-0.403	0.06337
4.752	-0.403	0.06337
4.785	-0.369	0.06337
4.818	-0.334	0.05185
4.851	-0.323	0.05185
4.884	-0.323	0.05185
4.917	-0.323	0.05185
4.95	-0.311	0.04033
4.983	-0.3	0.04033
5.016	-0.288	0.02881
5.049	-0.265	0.02881
5.082	-0.265	0.02881
5.115	-0.242	0.01728
5.148	-0.219	0.01728
5.181	-0.196	0.01728
5.214	-0.196	0.01728
5.247	-0.173	0.01728
5.28	-0.161	0.01728
5.313	-0.15	0.01728
5.346	-0.138	0.01728
5.379	-0.115	0.01728
5.412	-0.104	0.01728
5.445	-0.09218	0.01728
5.478	-0.06913	0.01728
5.511	-0.02304	-0.005761
5.544	-0.01152	-0.005761
5.577	-0.01152	-0.005761
5.61	0	-0.005761
5.643	0	-0.005761
5.676	0	-0.005761
5.709	0	-0.005761
5.742	0.01152	-0.005761
5.775	0.01152	-0.005761
5.808	-0.06913	0.005761
5.841	0.03457	-0.01728
5.874	0.03457	-0.01728
5.907	0.01152	-0.01728
5.94	0.01152	-0.01728
5.973	0.05761	-0.01728

## Sheet: Trial 4 - Crayfish 1
t (sec)	x (inches)	y (inches)		Variables
0	-6.1	0.321		t = time (in seconds) since initiation of tailflip
0.033	-6.065	0.321		x = x position of crayfish center of mass; position recorded in inches, converted to cm prior to analysis
0.066	-6.065	0.321		y = y position of crayfish center of mass; position recorded in inches, converted to cm prior to analysis
0.099	-6.065	0.321
0.132	-6.065	0.321
0.165	-6.065	0.321
0.198	-6.065	0.321
0.231	-6.065	0.321
0.264	-6.065	0.321
0.297	-6.065	0.321
0.33	-6.065	0.321
0.363	-6.065	0.321
0.396	-6.065	0.321
0.429	-6.065	0.321
0.462	-6.065	0.321
0.495	-6.065	0.345
0.528	-6.053	0.356
0.561	-6.053	0.356
0.594	-6.041	0.356
0.627	-6.041	0.368
0.66	-6.018	0.368
0.693	-6.018	0.368
0.726	-6.018	0.391
0.759	-6.018	0.391
0.792	-6.018	0.391
0.825	-6.018	0.391
0.858	-5.995	0.403
0.891	-5.995	0.403
0.924	-5.995	0.403
0.957	-5.983	0.415
0.99	-5.983	0.427
1.023	-5.983	0.427
1.056	-5.983	0.427
1.089	-5.971	0.462
1.122	-5.971	0.462
1.155	-5.971	0.462
1.188	-5.971	0.462
1.221	-5.948	0.485
1.254	-5.889	0.485
1.287	-5.878	0.485
1.32	-5.854	0.532
1.353	-5.831	0.543
1.386	-5.796	0.602
1.419	-5.738	0.637
1.452	-5.667	0.754
1.485	-5.597	0.906
1.518	-5.434	1.128
1.551	-5.422	1.139
1.584	-5.317	1.233
1.617	-5.258	1.28
1.65	-5.153	1.385
1.683	-5.107	1.42
1.716	-5.001	1.513
1.749	-4.92	1.583
1.782	-4.884	1.607
1.815	-4.826	1.677
1.848	-4.814	1.7
1.881	-4.744	1.794
1.914	-4.686	1.864
1.947	-4.569	1.934
1.98	-4.499	1.957
2.013	-4.429	2.004
2.046	-4.347	2.027
2.079	-4.277	2.074
2.112	-4.195	2.179
2.145	-4.125	2.261
2.178	-4.09	2.366
2.211	-4.067	2.425
2.244	-3.985	2.471
2.277	-3.938	2.495
2.31	-3.938	2.495
2.343	-3.903	2.518
2.376	-3.856	2.577
2.409	-3.821	2.658
2.442	-3.774	2.74
2.475	-3.693	2.81
2.508	-3.599	2.857
2.541	-3.506	2.88
2.574	-3.354	2.915
2.607	-3.272	2.927
2.64	-3.178	2.939
2.673	-3.167	2.939
2.706	-3.097	2.939
2.739	-3.038	2.939
2.772	-2.98	2.939
2.805	-2.898	2.939
2.838	-2.793	2.939
2.871	-2.699	2.951
2.904	-2.582	2.986
2.937	-2.477	3.009
2.97	-2.384	3.009
3.003	-2.302	3.021
3.036	-2.244	3.021
3.069	-2.232	3.021
3.102	-2.115	3.009
3.135	-2.092	3.009
3.168	-2.022	3.009
3.201	-1.963	2.962
3.234	-1.893	2.927
3.267	-1.846	2.88
3.3	-1.8	2.845
3.333	-1.764	2.822
3.366	-1.741	2.799
3.399	-1.741	2.799
3.432	-1.741	2.799
3.465	-1.706	2.787
3.498	-1.694	2.752
3.531	-1.694	2.752
3.564	-1.613	2.612
3.597	-1.589	2.6
3.63	-1.554	2.577
3.663	-1.531	2.542
3.696	-1.507	2.507
3.729	-1.507	2.483
3.762	-1.519	2.448
3.795	-1.531	2.378
3.828	-1.531	2.308
3.861	-1.507	2.261
3.894	-1.461	2.261
3.927	-1.391	2.249
3.96	-1.332	2.249
3.993	-1.262	2.249
4.026	-1.18	2.203
4.059	-1.075	2.121
4.092	-1.04	2.098
4.125	-0.993	2.004
4.158	-0.958	1.957
4.191	-0.935	1.899
4.224	-0.923	1.817
4.257	-0.923	1.759
4.29	-0.923	1.7
4.323	-0.958	1.689
4.356	-0.97	1.689
4.389	-1.017	1.689
4.422	-1.063	1.653
4.455	-1.098	1.63
4.488	-1.11	1.607
4.521	-1.133	1.548
4.554	-1.157	1.478
4.587	-1.145	1.467
4.62	-1.169	1.42
4.653	-1.18	1.537
4.686	-1.18	1.548
4.719	-1.239	1.607
4.752	-1.239	1.607
4.785	-1.204	1.56
4.818	-1.11	1.478
4.851	-1.063	1.443
4.884	-1.04	1.42
4.917	-0.993	1.396
4.95	-0.958	1.303
4.983	-0.923	1.221
5.016	-0.841	1.081

## Sheet: Trial 5 - Crayfish 1
t (sec)	x (inches)	y (inches)		Variables
0	-4.213	0.204		t = time (in seconds) since initiation of tailflip
0.033	-4.178	0.228		x = x position of crayfish center of mass; position recorded in inches, converted to cm prior to analysis
0.066	-4.178	0.228		y = y position of crayfish center of mass; position recorded in inches, converted to cm prior to analysis
0.099	-4.143	0.228
0.132	-4.143	0.228
0.165	-4.143	0.228
0.198	-4.143	0.228
0.231	-4.143	0.228
0.264	-4.143	0.228
0.297	-4.107	0.228
0.33	-4.107	0.228
0.363	-4.096	0.216
0.396	-4.061	0.228
0.429	-3.979	0.274
0.462	-3.921	0.321
0.495	-3.827	0.426
0.528	-3.711	0.508
0.561	-3.676	0.566
0.594	-3.629	0.636
0.627	-3.606	0.718
0.66	-3.489	0.893
0.693	-3.372	1.021
0.726	-3.279	1.091
0.759	-3.139	1.138
0.792	-3.022	1.184
0.825	-2.976	1.254
0.858	-2.929	1.324
0.891	-2.859	1.348
0.924	-2.836	1.394
0.957	-2.766	1.429
0.99	-2.696	1.523
1.023	-2.579	1.546
1.056	-2.486	1.593
1.089	-2.38	1.628
1.122	-2.334	1.628
1.155	-2.159	1.675
1.188	-2.124	1.686
1.221	-2.065	1.745
1.254	-2.03	1.768
1.287	-1.937	1.803
1.32	-1.925	1.803
1.353	-1.867	1.803
1.386	-1.855	1.803
1.419	-1.82	1.791
1.452	-1.774	1.745
1.485	-1.739	1.803
1.518	-1.739	1.791
1.551	-1.75	1.791
1.584	-1.739	1.791
1.617	-1.715	1.791
1.65	-1.669	1.756
1.683	-1.669	1.768
1.716	-1.645	1.78
1.749	-1.634	1.803
1.782	-1.634	1.803
1.815	-1.599	1.791
1.848	-1.529	1.78
1.881	-1.529	1.78
1.914	-1.529	1.78
1.947	-1.482	1.745
1.98	-1.435	1.745
2.013	-1.424	1.745
2.046	-1.412	1.745
2.079	-1.389	1.768
2.112	-1.342	1.815
2.145	-1.342	1.838
2.178	-1.319	1.885
2.211	-1.295	1.943
2.244	-1.272	1.966
2.277	-1.225	2.025
2.31	-1.202	2.071
2.343	-1.155	2.153
2.376	-1.085	2.235
2.409	-1.039	2.293
2.442	-0.98	2.328
2.475	-0.899	2.363
2.508	-0.817	2.398
2.541	-0.735	2.41
2.574	-0.7	2.41
2.607	-0.595	2.386
2.64	-0.525	2.351
2.673	-0.467	2.328
2.706	-0.385	2.328
2.739	-0.385	2.328
2.772	-0.385	2.328
2.805	-0.362	2.328
2.838	-0.362	2.328
2.871	-0.35	2.328
2.904	-0.303	2.34
2.937	-0.28	2.421
2.97	-0.28	2.421
3.003	-0.28	2.375
3.036	-0.268	2.351
3.069	-0.385	2.398
3.102	-0.385	2.363
3.135	-0.455	2.445
3.168	-0.49	2.386
3.201	-0.525	2.328
3.234	-0.607	2.305
3.267	-0.677	2.281
3.3	-0.677	2.246
3.333	-0.618	2.316
3.366	-0.595	2.375
3.399	-0.595	2.375
3.432	-0.548	2.398
3.465	-0.525	2.41
3.498	-0.525	2.41
3.531	-0.525	2.41
3.564	-0.478	2.398
3.597	-0.455	2.398
3.63	-0.42	2.398
3.663	-0.385	2.41
3.696	-0.338	2.398
3.729	-0.327	2.398
3.762	-0.315	2.398
3.795	-0.245	2.375
3.828	-0.175	2.351
3.861	-0.105	2.305
3.894	-0.05835	2.305
3.927	0.03501	2.305
3.96	0.04668	2.305
3.993	0.08168	2.281
4.026	0.187	2.258
4.059	0.187	2.258
4.092	0.222	2.258
4.125	0.233	2.235
4.158	0.245	2.2
4.191	0.28	2.176
4.224	0.315	2.165
4.257	0.408	2.188
4.29	0.42	2.246
4.323	0.49	2.293
4.356	0.525	2.305
4.389	0.56	2.305
4.422	0.595	2.305
4.455	0.735	2.328
4.488	0.852	2.34
4.521	0.945	2.34
4.554	1.085	2.328
4.587	1.237	2.305
4.62	1.412	2.258
4.653	1.715	2.188
4.686	1.785	2.165
4.719	1.937	2.118
4.752	2.03	2.095
4.785	2.112	2.071
4.818	2.217	2.071
4.851	2.287	2.071
4.884	2.322	2.06
4.917	2.415	2.025
4.95	2.486	1.978
4.983	2.626	1.955
5.016	2.684	1.931
5.049	2.836	1.92
5.082	2.917	1.92
5.115	3.022	1.92
5.148	3.034	1.92
5.181	3.139	1.92
5.214	3.162	1.896
5.247	3.186	1.885
5.28	3.291	1.815
5.313	3.314	1.791
5.346	3.396	1.745
5.379	3.442	1.721
5.412	3.582	1.698
5.445	3.652	1.698
5.478	3.676	1.686
5.511	3.722	1.675
5.544	3.734	1.628
5.577	3.909	1.558
5.61	3.956	1.534
5.643	4.049	1.488
5.676	4.154	1.441
5.709	4.283	1.394
5.742	4.423	1.359
5.775	4.493	1.278
5.808	4.586	1.231
5.841	4.703	1.114
5.874	4.773	1.091
5.907	4.866	1.021
5.94	5.029	0.951
5.973	5.064	0.939
6.006	5.216	0.858
6.039	5.426	0.729

## Sheet: Trial 6 - Crayfish 4
t (sec)	x (inches)	y (inches)		Variables
0	-3.74	-0.122		t = time (in seconds) since initiation of tailflip
0.033	-3.705	-0.09905		x = x position of crayfish center of mass; position recorded in inches, converted to cm prior to analysis
0.066	-3.705	-0.09905		y = y position of crayfish center of mass; position recorded in inches, converted to cm prior to analysis
0.099	-3.705	-0.09905
0.132	-3.705	-0.09905
0.165	-3.671	-0.08739
0.198	-3.671	-0.08739
0.231	-3.671	-0.08739
0.264	-3.671	-0.08739
0.297	-3.694	-0.08739
0.33	-3.694	-0.08739
0.363	-3.694	-0.07574
0.396	-3.624	-0.04078
0.429	-3.577	0.005826
0.462	-3.507	0.07574
0.495	-3.461	0.157
0.528	-3.426	0.332
0.561	-3.344	0.53
0.594	-3.344	0.623
0.627	-3.344	0.787
0.66	-3.298	0.973
0.693	-3.263	1.113
0.726	-3.239	1.229
0.759	-3.228	1.323
0.792	-3.193	1.392
0.825	-3.158	1.649
0.858	-3.158	1.777
0.891	-3.111	1.847
0.924	-3.076	1.963
0.957	-3.006	2.092
0.99	-3.006	2.115
1.023	-2.971	2.162
1.056	-2.913	2.278
1.089	-2.878	2.313
1.122	-2.855	2.453
1.155	-2.82	2.569
1.188	-2.82	2.628
1.221	-2.82	2.663
1.254	-2.785	2.674
1.287	-2.762	2.698
1.32	-2.715	2.767
1.353	-2.692	2.791
1.386	-2.68	2.814
1.419	-2.657	2.872
1.452	-2.622	3.001
1.485	-2.61	3.082
1.518	-2.598	3.199
1.551	-2.575	3.35
1.584	-2.517	3.525
1.617	-2.389	3.676
1.65	-2.226	3.735
1.683	-2.004	3.723
1.716	-1.853	3.735
1.749	-1.981	3.746
1.782	-1.958	3.746
1.815	-1.958	3.746
1.848	-1.911	3.7
1.881	-1.911	3.688
1.914	-1.899	3.676
1.947	-1.864	3.641
1.98	-1.806	3.618
2.013	-1.771	3.606
2.046	-1.713	3.583
2.079	-1.631	3.537
2.112	-1.62	3.56
2.145	-1.55	3.56
2.178	-1.398	3.513
2.211	-1.433	3.467
2.244	-1.34	3.467
2.277	-1.165	3.443
2.31	-1.084	3.397
2.343	-1.014	3.35
2.376	-0.955	3.28
2.409	-0.874	3.257
2.442	-0.769	3.234
2.475	-0.664	3.152
2.508	-0.454	2.954
2.541	-0.105	2.791
2.574	0.05826	2.721
2.607	0.175	2.674
2.64	0.303	2.628
2.673	0.315	2.628
2.706	0.35	2.558
2.739	0.489	2.534
2.772	0.641	2.488
2.805	0.711	2.464
2.838	0.781	2.418
2.871	0.792	2.418
2.904	0.932	2.371
2.937	1.072	2.301
2.97	1.107	2.278
3.003	1.305	2.208
3.036	1.375	2.173
3.069	1.457	2.115
3.102	1.526	2.045
3.135	1.573	2.022
3.168	1.748	1.952
3.201
3.234	1.748	1.952
3.267	2.062	1.765
3.3	2.144	1.695
3.333	2.226	1.649
3.366	2.284	1.579
3.399	2.354	1.509
3.432	2.47	1.416
3.465	2.575	1.346
3.498	2.727	1.299
3.531	2.82	1.264
3.564	2.925	1.171
3.597	3.041	1.066
3.63	3.1	1.02
3.663	3.204	0.95
3.696	3.239	0.926
3.729	3.321	0.833
3.762	3.542	0.74
3.795	3.799	0.623
3.828	3.869	0.565
3.861	4.008	0.484
3.894	4.09	0.414
3.927	4.335	0.251

## Sheet: Trial 7 - Crayfish 3
t (sec)	x (inches)	y (inches)		Variables
0	-5.422	-0.07563		t = time (in seconds) since initiation of tailflip
0.033	-5.318	-0.05236		x = x position of crayfish center of mass; position recorded in inches, converted to cm prior to analysis
0.066	-5.318	-0.05236		y = y position of crayfish center of mass; position recorded in inches, converted to cm prior to analysis
0.099	-5.306	-0.05236
0.132	-5.306	-0.05236
0.165	-5.364	-0.02909
0.198	-5.364	-0.02909
0.231	-5.364	-0.02909
0.264	-5.364	-0.02909
0.297	-5.364	-0.02909
0.33	-5.387	-0.02909
0.363	-5.387	-0.02909
0.396	-5.387	-0.02909
0.429	-5.318	-0.005818
0.462	-5.294	-0.005818
0.495	-5.248	0.01745
0.528	-5.19	0.064
0.561	-5.132	0.134
0.594	-5.085	0.25
0.627	-5.038	0.367
0.66	-4.992	0.553
0.693	-4.899	0.634
0.726	-4.759	0.692
0.759	-4.689	0.797
0.792	-4.643	0.844
0.825	-4.55	0.948
0.858	-4.492	1.065
0.891	-4.457	1.135
0.924	-4.352	1.181
0.957	-4.27	1.228
0.99	-4.154	1.344
1.023	-4.131	1.356
1.056	-4.038	1.425
1.089	-3.968	1.484
1.122	-3.852	1.6
1.155	-3.782	1.647
1.188	-3.619	1.74
1.221	-3.561	1.763
1.254	-3.351	1.879
1.287	-3.13	1.972
1.32	-2.99	1.996
1.353	-2.862	2.03
1.386	-2.734	2.054
1.419	-2.665	2.065
1.452	-2.502	2.065
1.485	-2.339	2.089
1.518	-2.199	2.1
1.551	-2.129	2.1
1.584	-2.013	2.1
1.617	-2.013	2.1
1.65	-1.885	2.065
1.683	-1.78	2.042
1.716	-1.687	2.03
1.749	-1.571	2.007
1.782	-1.478	1.972
1.815	-1.361	1.926
1.848	-1.28	1.902
1.881	-1.268	1.902
1.914	-1.175	1.879
1.947	-1.129	1.844
1.98	-1.082	1.821
2.013	-0.908	1.751
2.046	-0.849	1.74
2.079	-0.78	1.74
2.112	-0.687	1.716
2.145	-0.628	1.693
2.178	-0.582	1.681
2.211	-0.559	1.647
2.244	-0.454	1.588
2.277	-0.349	1.53
2.31	-0.303	1.507
2.343	-0.221	1.425
2.376	-0.175	1.391
2.409	-0.03491	1.321
2.442	0.128	1.228
2.475	0.221	1.204
2.508	0.337	1.158
2.541	0.431	1.111
2.574	0.489	1.076
2.607	0.524	1.065
2.64	0.57	1.03
2.673	0.64	1.007
2.706	0.733	0.948
2.739	0.768	0.937
2.772	0.815	0.913
2.805	0.873	0.879
2.838	0.908	0.855
2.871	0.943	0.832
2.904	0.966	0.785
2.937	1.012	0.739
2.97	1.094	0.704
3.003	1.199	0.669
3.036	1.315	0.646
3.069	1.443	0.576
3.102	1.501	0.564
3.135	1.571	0.541
3.168	1.78	0.46
3.201	1.85	0.436
3.234	1.897	0.413
3.267	1.99	0.355
3.3	2.141	0.227
3.333	2.199	0.204
3.366	2.525	0.05236

## Sheet: Trial 8
No data - trial disregarded because crayfish hit the test apparatus

## Sheet: Trial 9 - Crayfish 5
t (sec)	x (inches)	y (inches)		Variables
0	-4.113	-0.09905		t = time (in seconds) since initiation of tailflip
0.033	-4.078	-0.08739		x = x position of crayfish center of mass; position recorded in inches, converted to cm prior to analysis
0.066	-4.043	-0.07574		y = y position of crayfish center of mass; position recorded in inches, converted to cm prior to analysis
0.099	-4.043	-0.07574
0.132	-3.997	-0.07574
0.165	-3.927	-0.07574
0.198	-3.892	-0.06409
0.231	-3.81	0.01748
0.264	-3.764	0.08739
0.297	-3.74	0.146
0.33	-3.74	0.216
0.363	-3.74	0.251
0.396	-3.694	0.297
0.429	-3.624	0.39
0.462	-3.566	0.53
0.495	-3.507	0.67
0.528	-3.344	0.856
0.561	-3.251	0.985
0.594	-3.158	1.09
0.627	-3.065	1.159
0.66	-2.983	1.229
0.693	-2.878	1.334
0.726	-2.785	1.381
0.759	-2.692	1.439
0.792	-2.587	1.509
0.825	-2.494	1.579
0.858	-2.447	1.614
0.891	-2.377	1.637
0.924	-2.249	1.66
0.957	-2.179	1.684
0.99	-2.039	1.719
1.023	-1.958	1.765
1.056	-1.853	1.789
1.089	-1.748	1.859
1.122	-1.713	1.882
1.155	-1.631	1.882
1.188	-1.585	1.894
1.221	-1.468	1.905
1.254	-1.317	1.905
1.287	-1.224	1.928
1.32	-1.13	1.94
1.353	-1.06	1.94
1.386	-1.014	1.94
1.419	-0.909	1.94
1.452	-0.827	1.94
1.485	-0.746	1.94
1.518	-0.687	1.94
1.551	-0.641	1.928
1.584	-0.571	1.928
1.617	-0.524	1.917
1.65	-0.443	1.882
1.683	-0.396	1.859
1.716	-0.361	1.824
1.749	-0.315	1.812
1.782	-0.245	1.789
1.815	-0.221	1.777
1.848	-0.151	1.742
1.881	-0.04661	1.719
1.914	0.06991	1.684
1.947	0.14	1.672
1.98	0.151	1.754
2.013	0.186	1.742
2.046	0.186	1.742
2.079	0.268	1.684
2.112	0.315	1.637
2.145	0.35	1.591
2.178	0.443	1.532
2.211	0.454	1.532
2.244	0.536	1.497
2.277	0.571	1.427
2.31	0.664	1.346
2.343	0.687	1.299
2.376	0.757	1.253
2.409	0.804	1.241
2.442	0.874	1.183
2.475	0.932	1.124
2.508	0.967	1.101
2.541	1.014	1.055
2.574	1.072	0.973
2.607	1.095	0.973
2.64	1.142	0.891
2.673	1.177	0.856
2.706	1.2	0.775
2.739	1.235	0.74
2.772	1.328	0.693
2.805	1.363	0.635
2.838	1.387	0.612
2.871	1.41	0.565
2.904	1.422	0.53
2.937	1.445	0.484
2.97	1.457	0.472
3.003	1.48	0.46
3.036	1.515	0.379
3.069	1.573	0.344
3.102	1.585	0.309
3.135	1.608	0.251
3.168	1.678	0.157
3.201	1.713	0.111
3.234	1.771	0.07574
3.267	1.864	0.111
3.3	1.981	0.05244
3.333	2.004	-0.02913
3.366	2.004	-0.02913
3.399	2.004	-0.02913
3.432	2.016	-0.05244
3.465	2.051	-0.09905
3.498	2.074	-0.122
3.531	2.074	-0.134
3.564	2.086	-0.157
3.597	2.086	-0.204
3.63	2.097	-0.216
3.663	2.109	-0.239
3.696	2.156	-0.285
3.729	2.156	-0.297
3.762	2.202	-0.344
3.795	2.226	-0.379
3.828	2.272	-0.449
3.861	2.296	-0.495
3.894	2.307	-0.519
3.927	2.307	-0.519
3.96	2.365	-0.53
3.993	2.377	-0.553
4.026	2.377	-0.553
4.059	2.459	-0.588

## Sheet: Trial 10 - Crayfish 5
t (sec)	x (inches)	y (inches)		Variables
0	-4.032	-0.09904		t = time (in seconds) since initiation of tailflip
0.033	-4.032	-0.09904		x = x position of crayfish center of mass; position recorded in inches, converted to cm prior to analysis
0.066	-4.032	-0.09904		y = y position of crayfish center of mass; position recorded in inches, converted to cm prior to analysis
0.099	-4.032	-0.09904
0.132	-4.032	-0.09904
0.165	-4.032	-0.09904
0.198	-4.032	-0.09904
0.231	-4.032	-0.09904
0.264	-4.032	-0.09904
0.297	-4.032	-0.09904
0.33	-4.02	-0.07574
0.363	-4.02	-0.07574
0.396	-4.02	-0.07574
0.429	-4.02	-0.07574
0.462	-4.02	-0.05244
0.495	-3.997	-0.04078
0.528	-3.997	-0.04078
0.561	-3.997	-0.04078
0.594	-4.008	-0.04078
0.627	-4.008	-0.04078
0.66	-4.008	-0.02913
0.693	-4.008	-0.02913
0.726	-4.008	-0.02913
0.759	-4.008	-0.02913
0.792	-4.008	-0.02913
0.825	-4.008	-0.02913
0.858	-4.008	-0.02913
0.891	-4.008	-0.02913
0.924	-4.008	-0.02913
0.957	-4.008	-0.02913
0.99	-3.997	-0.01748
1.023	-3.997	-0.01748
1.056	-3.997	-0.01748
1.089	-3.997	-0.01748
1.122	-3.973	0.005826
1.155	-3.927	0.005826
1.188	-3.927	0.005826
1.221	-3.915	0.01748
1.254	-3.915	0.01748
1.287	-3.764	-0.005826
1.32	-3.717	-0.005826
1.353	-3.647	0.01748
1.386	-3.577	0.02913
1.419	-3.507	0.06409
1.452	-3.402	0.111
1.485	-3.344	0.181
1.518	-3.298	0.216
1.551	-3.251	0.239
1.584	-3.204	0.285
1.617	-3.134	0.309
1.65	-3.041	0.355
1.683	-2.971	0.379
1.716	-2.866	0.414
1.749	-2.831	0.449
1.782	-2.715	0.484
1.815	-2.598	0.507
1.848	-2.505	0.53
1.881	-2.412	0.542
1.914	-2.319	0.577
1.947	-2.226	0.577
1.98	-2.132	0.6
2.013	-2.039	0.647
2.046	-1.946	0.67
2.079	-1.864	0.67
2.112	-1.806	0.682
2.145	-1.759	0.682
2.178	-1.666	0.693
2.211	-1.573	0.693
2.244	-1.41	0.682
2.277	-1.34	0.682
2.31	-1.293	0.693
2.343	-1.223	0.705
2.376	-1.13	0.717
2.409	-1.107	0.717
2.442	-1.049	0.717
2.475	-0.967	0.717
2.508	-0.909	0.693
2.541	-0.816	0.682
2.574	-0.711	0.682
2.607	-0.594	0.682
2.64	-0.489	0.67
2.673	-0.466	0.67
2.706	-0.385	0.658
2.739	-0.326	0.647
2.772	-0.245	0.623
2.805	-0.21	0.612
2.838	-0.117	0.588
2.871	-0.06991	0.577
2.904	0	0.553
2.937	0.08157	0.53
2.97	0.175	0.507
3.003	0.268	0.484
3.036	0.303	0.484
3.069	0.385	0.46
3.102	0.419	0.46
3.135	0.478	0.449
3.168	0.571	0.414
3.201	0.618	0.39
3.234	0.734	0.39
3.267	0.769	0.39
3.3	0.792	0.39
3.333	0.827	0.39
3.366	0.851	0.39
3.399	0.944	0.367
3.432	0.99	0.332
3.465	1.037	0.309
3.498	1.13	0.239
3.531	1.177	0.204
3.564	1.363	0.111
